# Supplementary material for: Suppressed plasmablast responses in febrile infants, including children with Kawasaki disease
Source: PLoS One. 2018 Mar 26;13(3):e0193539. doi: 10.1371/journal.pone.0193539 (PMC5868766; doi:10.1371/journal.pone.0193539)
Supplement: S1 Dataset — This dataset contains all raw values that contributed to the analyses within this manuscript organized by diagnosis. Raw flow cytometry data and data on Interleukin-21 levels are included as well as data and calculations highlighted in Tables 1–3 and Figs 1–5. (XLSX) [file pone.0193539.s001.xlsx]

## Sheet: Sheet1
							FLOW DATA RAW									TABLE 3 data										Table 2 data
			IL21	Days fever	CRP	Age in months	Lymphocytes	B cells	CD20lo	PBs	PB IGG	PB IGA	Bcell IGG	Bcell IGA		IGG of B	IGA of B	PB of B	IGG of PB	IGA of PB	B cells of Lymphs	IGG of Lymphs	IGA of Lympsh	PBs of Lymphs
	2017 KD pre IVIG																									Gender	Age (mos)	Lab Sample #	WBC high x10^9/L	HgB g/dL	Hct (%)	platelet max x10^9/L	ESR max	AST	ALT	Alb low	urine WBCs	Respir screen	Dx
		4	0.137471	7	99.1	69	86782	12577	1963	1211	242	301	1610	1373		12.8011	10.9168	9.62869	19.9835	24.8555	14.4926	1.85522	1.58213	1.39545		2	69	4	16.7	9.2	27.3	544	115	30	26	3.2	0	neg	Kawasaki Disease
		5	0.0757514	7	194	32	12252	2225	87	25	1	8	112	71		5.03371	3.19101	1.1236	4	32	18.1603	0.914136	0.579497	0.204048		1	32	5	21.1	8.9	26.7	379	X	30	89	2.5	X	neg	Kawasaki Disease
		6	0.143287	6	114.7	28	53956	18846	846	147	20	84	750	397		3.97962	2.10655	0.780006	13.6054	57.1429	34.9285	1.39002	0.735785	0.272444		1	27.8	6	21.1	8.9	26.7	379	X	30	89	2.5	X	neg	Kawasaki Disease
		15	0.279223	6	104.5	78	56693	9753	1257	703	66	360	833	939		8.54096	9.62781	7.20804	9.38834	51.2091	17.2032	1.46932	1.65629	1.24001		1	77.5667	15	13.5	12.6	36.5	308	59	43	54	2.5	0	neg	Kawasaki Disease
		17	0.16264	4	186	49	63468	19352	214	60	7	39	504	362		2.60438	1.87061	0.310045	11.6667	65	30.491	0.794101	0.570366	0.0945358		1	48.6333	17	14	10.9	30.6	240	57	43	64	2.5	^ 6-25	X	Kawasaki Disease, polyarthritis
		24	0.0640836	4	218.3	58	112205	12273	2798	1651	304	14	1725	143		14.0552	1.16516	13.4523	18.4131	0.847971	10.938	1.53736	0.127445	1.47141		1	57.5	24	23.9	10	28.5	531	120	109	148	2.2	^ 6-25	neg	Kawasaki Disease
		47	0.134387	5	48.6	81	38073	1280	245	144	33	64	217	156		16.9531	12.1875	11.25	22.9167	44.4444	3.36196	0.569958	0.409739	0.378221		2	80.9667	47	10.1	11.8	35.3	197	40	21	17	2.9	0-5	Paraflu type 2	Kawasaki Disease, Infection due to parainfluenza virus 2
		53	0.166583	6	106.8	29	53860	11257	461	177	15	80	718	541		6.37825	4.8059	1.57235	8.47458	45.1977	20.9005	1.33309	1.00446	0.32863		1	28.9333	53	17.9	11	33.1	477	120	23	10	3.5	0-5	Initial negative, Parainflu type 3 (hospital acquired)	Kawasaki Disease
		67	0.100034	6	100.7	10	57419	15497	287	131	11	65	229	230		1.47771	1.48416	0.845325	8.39695	49.6183	26.9893	0.398823	0.400564	0.228147		1	9.86667	67	15.3	11.4	35.1	384	60	25	12	3	^ 6-25	neg	Kawasaki Disease
		68	0.323713	4	47.6	21	56984	7703	143	42	4	25	402	213		5.21875	2.76516	0.545242	9.52381	59.5238	13.5178	0.705461	0.373789	0.0737049		1	20.9	68	9.7	10.1	30.8	262	62	24	30	3.3	None	neg	Kawasaki Disease
		75	0.00683973	7	243.2	20	59127	14013	879	464	23	117	403	383		2.8759	2.73318	3.31121	4.9569	25.2155	23.6998	0.681584	0.647758	0.784751		1	20	75	31.8	10.3	31.2	411	140	31	20	2	X	neg	Kawasaki Disease, Rapid Strep +
		79	0.0791103	7	67.1	26	64502	17831	1388	681	83	283	1668	1738		9.35449	9.74707	3.81919	12.188	41.5565	27.6441	2.58597	2.69449	1.05578		1	26	79	22.2	11.4	35.6	473	127	50	96	3.1	^26-100	neg	Kawasaki Disease
		80	0.00578328	3	101.9	53	60898	10541	1153	907	146	314	1160	794		11.0046	7.53249	8.6045	16.097	34.6196	17.3093	1.90482	1.30382	1.48938		2	53	80	20	8.8	27.2	396	100	40	46	3.1	^26-100	neg	Kawasaki Disease, Lymphadenitis
		93		5	145.8	83	27012	3358	238	84	11	44	359	221		10.6909	6.5813	2.50149	13.0952	52.381	12.4315	1.32904	0.818155	0.310973		2	82.8	93	17.4	11.8	36.6	271	61	44	63	3.5	26-100	neg	KAWASAKI
		97		6	82.4	54	84029	20206	3259	2536	242	1406	1716	3148		8.49253	15.5795	12.5507	9.54259	55.4416	24.0465	2.04215	3.74633	3.01801		1	53.9667	97	12.8	9.4	29.5	335	43	32	55	2.6	0	RSV dfa	Kawasaki
		99		9	70.4	39	65895	10812	445	128	11	102	539	579		4.9852	5.35516	1.18387	8.59375	79.6875	16.4079	0.817968	0.878671	0.194248		2	38.8667	99	18.2	10.8	32.2	598	100	31	49	3.8	6 to 25	neg	Kawasaki Disease
		103		5	222.8	23	38993	5132	260	129	21	55	407	200		7.93063	3.89712	2.51364	16.2791	42.6357	13.1613	1.04378	0.512913	0.330829		1	23	103	13.4	10.3	30.3	516	102	36	42	3.1	6 to 25	neg	Kawasaki Disease
		119		6	176	29	64385	10118	197	34	7	19	560	283		5.53469	2.797	0.336035	20.5882	55.8824	15.7148	0.869768	0.439543	0.0528073		1	29.4333	119	17.8	8.9	28.3	380	96	20	12	3.6	2016-06-25	neg	Kawasaki Disease
	Controls
	Prolong Fever	54	0.806512	14	22.22	71	87036	11128	431	53	1	35	633	266		5.68835	2.39037	0.476276	1.88679	66.0377	12.7855	0.727285	0.305621	0.0608943		1	71	54	6.4	12.1	35.6	282	58	X	X	4.2	X	X	Septic Arthritis
		66	0.327269	14	0.2	40	93414	16750	404	123	15	57	409	263		2.44179	1.57015	0.734328	12.1951	46.3415	17.9309	0.437836	0.281542	0.131672		1	40	66	8.6	12.4	36.5	332	0	31	15	4.2	None	neg	Viral conjunctivitis, fever, rash
		94		24	37	42	56851	8982	692	71	17	0	736	3		8.19417	0.0334001	0.79047	23.9437	0	15.7992	1.29461	0.00527695	0.124888		2	42	94	21.2	13	38.7	364	32	31	18	4.2	x	Adeno dfa	Adenovirus uri
		123		14	x	30	52788	3378	58	32	4	19	162	109		4.79574	3.22676	0.947306	12.5	59.375	6.39918	0.306888	0.206486	0.0606198		1	30	123	13.8	11.8	35.2	297	x	x	x	x	x	x	URI, cervical adenopathy viral
	Adeno	45	0.573925	5	9.82	72	59109	9182	3272	2163	306	931	796	1623		8.66914	17.6759	23.557	14.147	43.0421	15.534	1.34666	2.74577	3.65934		2	72	45	10.4	11.7	34.3	202	43	X	X	4.2	0-2	Adenovirus	Influenza (adenovirus came back after d/c)
		59	0.628094	6	56.68	36	55940	9967	708	496	55	175	475	473		4.76573	4.74566	4.97642	11.0887	35.2823	17.8173	0.849124	0.845549	0.886664		1	36	59	10.8	11.4	34.2	277	65	40	21	3.8	X	Adenovirus	Fever, febrile rash, viral syndrome
		95		5	49.1	75	55121	7437	2969	2562	278	1631	584	2187		7.85263	29.407	34.4494	10.8509	63.6612	13.4921	1.05949	3.96763	4.64796		2	75	95	10.9	10.7	31.9	264	59	27	12	3.9	0	Adeno dfa	viral URI- cough, ha with rash, conjunctivitis as well
		131		4	78.4	19	54346	12842	765	218	11	100	778	427		6.05825	3.32503	1.69755	5.04587	45.8716	23.6301	1.43157	0.785706	0.401133		1	19	131	13.7	10.5	32.7	401	66	137	243	3	0-5	Adeno+	adenovirus
	Flu	49	0.0509872	2	x	36	65664	6725	1024	855	36	445	442	631		6.57249	9.3829	12.7138	4.21053	52.0468	10.2415	0.673124	0.960953	1.30208		1	36	49	8.1	11.3	33.6	249	x	x	x	x	x	x	Influenza A
		101		3	x	85	79131	5418	369	65	4	26	216	129		3.98671	2.38095	1.1997	6.15385	40	6.84687	0.272965	0.163021	0.0821423		2	85	101	5.3	13.5	41.3	138	x	x	x	x	0-3	x	influenza A + (OSH)- viral syndrome
		109		2		32	197458	11827	2794	22	4	5	370	72		3.12843	0.608777	0.186015	18.1818	22.7273	5.98963	0.187382	0.0364635	0.0111416		1	32	109	7.2	10.5	32.1	184	x	29	14	2.8	x	neg	influenza B OSH- viral syndrome
	HFM	16	0.240336	3	x	21	56795	8500	364	272	42	68	402	140		4.72941	1.64706	3.2	15.4412	25	14.9661	0.707809	0.246501	0.478915		2	21	16	9.7	10.5	30.4	266	X	X	X	X	X	X	Dehydration fever, hand foot and mouth disease, fever
		87		5		35.1667	78579	11305	764	161	4	96	1086	779		9.60637	6.89076	1.42415	2.48447	59.6273	14.3868	1.38205	0.991359	0.204889		1	35.1667	87	x	x	x	x	x	x	x	x	x	x	cockasckie viruses (HFM)
		104		6	46.4	28	70107	8477	388	270	24	136	376	388		4.43553	4.57709	3.18509	8.88889	50.3704	12.0915	0.536323	0.55344	0.385126		1	28	104	13.5	11.4	35.2	231	67	x	x	x	0-5	neg	Coxsackie stomatitis (HFM) likely, enteroviral
		117		4	x	34	52998	10288	710	574	31	179	1202	387		11.6835	3.76166	5.57932	5.4007	31.1847	19.4121	2.26801	0.730216	1.08306		2	34	117	x	x	x	x	x	x	x	x	x	x	hand foot mouth disease
	SSTI	7	0.211185	4	23.6	13	81495	7012	466	161	8	77	469	230		6.68853	3.28009	2.29606	4.96894	47.8261	8.60421	0.575495	0.282226	0.197558		1	13	7	32.2	10.7	31.6	598	X	X	X	X	0 to 2	X	Abscess
		25	0.239537	2	X	37	82518	11997	843	243	40	117	607	517		5.0596	4.30941	2.02551	16.4609	48.1481	14.5386	0.735597	0.62653	0.294481		1	37	25	22.9	12.7	37.2	281	X	X	X	X	X	X	Cellulitis of the leg
		30	0.0845641	3	X	13	59238	7470	102	25	2	8	286	99		3.82865	1.3253	0.334672	8	32	12.6101	0.482798	0.167122	0.0422026		2	13	30	10.4	10.8	32	280	X	X	X	X	X	X	Periorbital cellulitis
		42	0.081067	2	X	15	70156	10466	654	407	33	181	441	584		4.21364	5.57997	3.88878	8.10811	44.4717	14.9182	0.628599	0.832431	0.580136		1	15	42	9.6	11.7	34.7	275	X	X	X	X	X	X	Left neck mass, neck abscess, fever
		43	0.153136	4	X	50	92760	6762	697	454	49	262	417	730		6.16681	10.7956	6.71399	10.793	57.7093	7.28978	0.449547	0.786977	0.489435		1	50	43	26.1	12	34.3	516	X	X	X	X	X	X	Parapharyngeal abscess, viridans on culture
		48	0.29758	11	x	14	54176	5088	370	193	33	57	147	94		2.88915	1.84748	3.79324	17.0984	29.5337	9.39161	0.271338	0.173509	0.356246		1	14	48	16.2	11.9	35.4	492	x	x	x	x	x	x	Acute Lymphadenitis
		60	0.407737	7	39.1	37	53992	8454	326	189	31	101	848	305		10.0308	3.60776	2.23563	16.4021	53.4392	15.6579	1.5706	0.564899	0.350052		1	37	60	15.8	11.1	32.6	487	66	32	14	3.8	0-5	neg	Acute Lymphadenitis, fever
		98		5	96.43	14	59654	9820	567	311	20	123	277	352		2.82077	3.58452	3.16701	6.43087	39.5498	16.4616	0.464344	0.590069	0.52134		1	14	98	19.2	11.1	33.6	310	90	hm	44	3.7	26-100	neg	adenitis, abx given; rash and red eyes
		107		10	x	88	65067	4192	235	87	20	28	291	208		6.94179	4.96183	2.07538	22.9885	32.1839	6.44259	0.447231	0.31967	0.133708		1	88	107	14.8	11.2	34.5	421	x	x	x	x	x	x	Cervical lymphadenitis
		130		7	82.8	52	63282	20557	6103	3802	291	813	1030	1406		5.01046	6.83952	18.4949	7.65387	21.3835	32.4848	1.62764	2.2218	6.00803		1	52	130	12.8	9.2	27.1	315	89				0-5	NEG	cervical adentitis, responded to clindamycin
	GAS	58	0.164867	9	x	68	66679	7690	515	304	35	144	771	812		10.026	10.5592	3.95319	11.5132	47.3684	11.5329	1.15629	1.21777	0.455916		1	68	58	25.8	13.2	39.5	258	X	X	X	X	None	X	Cervical lymphadenitis secondary to streptoccal pharyngitis
		89		4	37.29	62.4333	54495	9143	1211	761	113	326	654	736		7.15301	8.04987	8.32331	14.8489	42.8384	16.7777	1.20011	1.35058	1.39646		1	62.4333	89	10.1	11.5	34.5	213	56	33	11	3.9	0-5	neg	amoxicillin rash
		92		2	x	20	66658	13489	497	193	28	100	549	636		4.06998	4.71495	1.4308	14.5078	51.8135	20.2361	0.823607	0.954124	0.289538		2	20	92	10.6	12.3	39	439	x	x	x	x	x	neg	10 days cough, 1 day rash, fever- Given amox for RS+
		113		3	x	34	56451	15104	2099	1546	210	225	861	536		5.70048	3.54873	10.2357	13.5834	14.5537	26.7559	1.52522	0.949496	2.73866		1	34	113	10.8	12.1	38.5	416	x	x	x	x	x	x	scarlet fever (rash)
	controls	3	0.525452	4	x	19	63822	5972	356	177	11	31	214	144		3.58339	2.41125	2.96383	6.21469	17.5141	9.35727	0.335308	0.225628	0.277334		1	19	3	10.4	13.5	39.8	243	X	X	X	X	X	X	Febrile Illness
		10	0.232661	4	X	56	52113	11755	1890	1029	11	374	500	1246		4.25351	10.5997	8.75372	1.069	36.346	22.5568	0.959453	2.39096	1.97456		1	56	10	16.4	13.1	38.2	593	X	X	X	X	X	X	Cervical adenitis
		12	0.665484	6	x	27	77946	15078	1131	116	8	71	981	416		6.50617	2.75899	0.769333	6.89655	61.2069	19.3442	1.25856	0.533703	0.148821		1	27	12	9.9	12.4	36.1	244	X	32	19	4.3	X	neg	Viral pneumonia
		13	0.266782	3	x	64	63419	18769	597	84	15	48	823	292		4.38489	1.55576	0.447546	17.8571	57.1429	29.5952	1.29772	0.46043	0.132452		2	64	13	7.6	12.3	37.4	243	X	X	X	X	0	Parainfluenza virus type 3	Acute asthma, pneumonia, hypoxemia, parainfluenza infection, vomiting, diarrahea
		14	0.0988444	1	x	22	86698	24833	647	344	25	203	632	579		2.545	2.33157	1.38525	7.26744	59.0116	28.6431	0.728967	0.667835	0.39678		1	22	14	17.2	12	34.6	229	X	X	X	X	X	X	Fever
		20	1.23879	6	12.7	14	56505	7988	817	613	28	334	265	559		3.31748	6.998	7.67401	4.5677	54.4861	14.1368	0.468985	0.989293	1.08486		2	14	20	9.1	11.7	34	304	26	48	16	4.2	X	X	Fever
		29	0.0840825	6	327.4	52	72916	14107	346	129	10	44	984	474		6.97526	3.36003	0.91444	7.75194	34.1085	19.3469	1.3495	0.650063	0.176916		2	52	29	28.8	10.8	32.7	327	93	X	X	X	> 100	X	Dehydration, fever, pyelonephritis, septicemia
		31	0.169856	5	0.2	15	61056	5034	267	146	12	39	128	147		2.54271	2.92014	2.90028	8.21918	26.7123	8.24489	0.209644	0.240763	0.239125		2	15	31	5.7	12.4	36.8	216	3	96	61	3.6	X	neg	Dehydration, febrile neutropenia, viral syndrome
		34	0.0610289	7	x	23	72633	10910	1419	1193	65	504	268	715		2.45646	6.55362	10.9349	5.44845	42.2464	15.0207	0.368978	0.984401	1.6425		1	23	34	11.4	10.6	32.2	243	X	54	43	3.5	X	X	Bacteremia, salmonella enteritis/diarrhea
		52	0.129415	3	243.55	80	74732	7071	457	78	7	41	960	330		13.5766	4.66695	1.1031	8.97436	52.5641	9.46181	1.28459	0.441578	0.104373		1	80	52	10.2	10.9	32.4	140	62	68	43	2.5	0-5	x	GAS bacteremia, possible post-strep reactive arthritis, possible ARF
		55	0.128468	7	x	11	11967	2579	54	16	0	4	38	22		1.47344	0.853044	0.620396	0	25	21.5509	0.31754	0.183839	0.133701		1	11	55	27	10.1	31.7	484	X	30	17	3.3	5 to 10	neg	Acute pyelonephritis (E. coli), allergy to cephalosporin
		61	0.200178	4.5	113.7	21	49748	11702	296	119	11	71	256	235		2.18766	2.0082	1.01692	9.2437	59.6639	23.5226	0.514594	0.472381	0.239206		1	21	61	16.2	10.6	32.6	372	65	25	21	3.4	None	neg	fever, rash, conjunctivitis
		64	0.12488	6	108	82	59044	7416	892	682	48	408	1357	989		18.2983	13.336	9.19633	7.03812	59.824	12.5601	2.29829	1.67502	1.15507		2	82	64	14.2	11.2	33.5	545	80	54	44	2.6	0-5	neg	Viral Syndrome
		65	0.0999935	2	x	18	83170	17098	407	79	1	35	811	221		4.74324	1.29255	0.462042	1.26582	44.3038	20.5579	0.975111	0.265721	0.0949862		1	18	65	6	12.5	36.9	285	X	128	128	3.4	X	neg	Dehydration, Viral Syndrome, fever
		69	0.403399	6	44.4	27	62159	20625	1018	451	36	202	2312	865		11.2097	4.19394	2.18667	7.98226	44.7894	33.181	3.71949	1.39159	0.725559		2	27	69	8.1	10.7	32.6	557	63	23	21	3.8	0-2	neg	Viral infection
		70	0.311655	4	x	9	61956	15548	389	134	14	40	222	178		1.42784	1.14484	0.861847	10.4478	29.8507	25.0952	0.358319	0.287301	0.216283		1	9	70	15.2	11.4	35	313	X	X	X	X	X	X	Fever
		71	2.84811	3	x	16	41201	5221	306	62	11	27	190	99		3.63915	1.89619	1.18751	17.7419	43.5484	12.672	0.461154	0.240285	0.150482		2	16	71	8	11.4	33.8	228	X	X	X	X	0-2	X	Fever of unknown origin
		72	0.0769382	5	101.48	108	54669	4725	301	152	12	54	309	235		6.53968	4.97354	3.21693	7.89474	35.5263	8.64292	0.56522	0.42986	0.278037		1	108	72	11.5	12.2	38.1	389	89	83	162	3.8	0-5	neg	Dehydration, viral infection, fever
		74	0.0229406	7	27.9	12	50955	6153	270	143	24	23	274	104		4.45311	1.69023	2.32407	16.7832	16.0839	12.0754	0.537729	0.204102	0.28064		1	12	74	11.7	11	33.1	294	15	X	X	X	None	X	Acute febrile illness, Oral thrush, viral syndrome
		76	0.0633431	2	x	38	67636	7488	734	437	64	234	848	660		11.3248	8.8141	5.836	14.6453	53.5469	11.071	1.25377	0.975812	0.646106		2	38	76	7	13.1	38.7	223	X	34	18	4	^6-25	X	Acute febrile illnessallergic reaction with fever, rash, hand feet swell
		77	0.101837	4	78.39	48	66753	8743	355	52	4	25	909	301		10.3969	3.44275	0.594762	7.69231	48.0769	13.0975	1.36174	0.450916	0.0778991		1	48	77	11	9.3	27.7	287	74	X	X	X	None	neg	Acute tonsilitis, allergic drug reaction, fever, rash, viral syndrome
		78	0.0912798	2	36.63	67	68417	7342	517	229	4	181	525	526		7.15064	7.16426	3.11904	1.74672	79.0393	10.7313	0.767353	0.768815	0.334712		1	67	78	10.4	11.8	36.2	278	30	X	X	X	X	X	Lymphadenitis
		81		5		11.2	78791	13762	1848	859	32	600	599	996		4.35257	7.23732	6.24183	3.72526	69.8487	17.4665	0.760239	1.2641	1.09023		1	11.2	81	15.3	11.4	34.8	437	X	X	X	X	X	X	Fever
		82		2		46.1667	72386	16739	709	115	14	41	738	401		4.40887	2.3956	0.687018	12.1739	35.6522	23.1246	1.01953	0.553975	0.15887		1	46.1667	82	17.8	12.4	37	502	X	68	337	3.8	X	X	Fever, URI, acute cervical adenitis
		83		6		14.4333	74317	8090	441	219	18	70	247	156		3.05315	1.92831	2.70705	8.21918	31.9635	10.8858	0.33236	0.209912	0.294684		1	14.4333	83	7.5	12.2	36.9	171	X	X	X	X	X	X	viral syndrome
		84		4		23	88838	5281	195	51	1	17	188	121		3.55993	2.29123	0.965726	1.96078	33.3333	5.94453	0.211621	0.136203	0.0574079		1	23	84	6.5	11.9	35.8	120	x	98	45	3.8	x	neg	viral syndrome
		85		1		16.2667	53414	13541	607	128	32	41	705	345		5.20641	2.54782	0.945277	25	32.0312	25.351	1.31988	0.645898	0.239638		2	16.2667	85	13.8	11.9	35.9	316	x	x	x	x	x	x	fever, viral syndrome
		86		4		48.6667	69820	5177	321	60	1	25	264	193		5.09948	3.72803	1.15897	1.66667	41.6667	7.41478	0.378115	0.276425	0.0859353		2	48.6667	86	9.1	11.8	35	251	x	x	x	x	6 to 25	x	viral illness
		88		2		42.7667	40120	8164	552	112	17	37	573	312		7.01862	3.82166	1.37188	15.1786	33.0357	20.349	1.42822	0.777667	0.279163		1	42.7667	88	8.3	11.3	35.3	314	x	x	x	x	x	x	viral upper respiratory infection
		90		6	81.1	43	55037	10071	952	665	128	166	679	424		6.74213	4.21011	6.60312	19.2481	24.9624	18.2986	1.23372	0.770391	1.20828		2	43	90	14.2	11	33.9	239	28	26	12	3.8	0-5	neg	viral infection, dehydration
		91		6	x	57	56780	8383	2482	2016	207	1051	894	1529		10.6644	18.2393	24.0487	10.2679	52.1329	14.764	1.5745	2.69285	3.55055		2	57	91	11.2	12.5	37.8	228	x	x	x	x	x	x	acute viral pharyngitis
		102		1	x	10	52052	12704	520	303	29	87	207	565		1.62941	4.44742	2.38508	9.57096	28.7129	24.4064	0.397679	1.08545	0.58211		1	10	102	15	10.5	34	239	x	x	x	x	x	x	viral uri, barky cough
		106		2	68.8	29	52853	5706	361	232	30	109	207	193		3.62776	3.3824	4.0659	12.931	46.9828	10.796	0.391652	0.365164	0.438953		1	29	106	9.4	9.4	28.8	144	34	44	39	2.8	0	neg	erythema multiforme
		110		1	x	59	53939	5384	374	319	14	206	146	653		2.71174	12.1285	5.92496	4.38871	64.5768	9.98165	0.270676	1.21063	0.591409		1	59	110	18.6	12.5	38.7	414		32	21	3.5			staph scalded skin syndrome
		112		7	x	11	55747	11566	204	51	6	26	206	140		1.78108	1.21044	0.440948	11.7647	50.9804	20.7473	0.369527	0.251135	0.0914847		1	11	112	x	x	x	x	x	21	18	4.1	0-5	x	gastroenteritis, rapid strep + but confusing in chart
		115		4	99.7	40	110353	23019	3376	737	48	424	1965	1277		8.53643	5.54759	3.2017	6.51289	57.5305	20.8594	1.78065	1.1572	0.667857		2	40	115	15.5	9.7	28.5	463	69	79	198	2.8	6 to 25	neg	rash and red eyes
		116		6	0.44	11	51218	3746	146	95	18	21	73	41		1.94875	1.0945	2.53604	18.9474	22.1053	7.31383	0.142528	0.08005	0.185482		1	11	116	10.7	13.4	39.2	198	x	53	21	4.3	0 - 5	x	rash and viral syndrome
		122		3	23.6	16	56860	2818	707	534	188	60	294	123		10.4329	4.3648	18.9496	35.206	11.236	4.95603	0.517059	0.216321	0.939149		1	16	122	8.3	10.8	33.6	373	110	64	37	4.5	0	x	fever and rash
		125		3	x	12	72405	9704	604	210	40	55	147	140		1.51484	1.4427	2.16406	19.0476	26.1905	13.4024	0.203025	0.193357	0.290035		1	12	125	10.7	12	35.8	278	20	x	x	x	x	x	fever, rash, conjunctivitis (r/o KD specific)
		129		1	72	10	52201	16488	576	328	45	154	225	368		1.36463	2.23193	1.98933	13.7195	46.9512	31.5856	0.431026	0.704967	0.62834		2	10	129	27.5	11.6	34.9	1051
	KD Post IVIG
		68		7		21	51586	5058	493	162	21	82	460	258		9.0945	5.10083	3.20285	12.963	50.6173	9.80499	0.891715	0.500136	0.314039
		53		11		29	53154	8408	342	217	20	89	687	414		8.17079	4.92388	2.58088	9.21659	41.0138	15.8182	1.29247	0.778869	0.408248
		15		8		78	53614	12479	901	446	49	229	2184	578		17.5014	4.63178	3.574	10.9865	51.3453	23.2756	4.07356	1.07808	0.831872
		24		6		58	98882	24310	4092	1696	303	39	3483	298		14.3274	1.22583	6.97655	17.8656	2.29953	24.5849	3.52238	0.301369	1.71518
		6		9		28	51205	3460	333	57	3	30	606	88		17.5145	2.54335	1.6474	5.26316	52.6316	6.75715	1.18348	0.171858	0.111317
		2		10	94.5	15	53954	14032	191	45	8	22	350	112		2.4943	0.798176	0.320696	17.7778	48.8889	26.0073	0.648701	0.207584	0.0834044		1	14.9667	2	17.3	11.9	35.3	388	64	27	21	2.9	6 to 25	neg	Kawasaki Disease, fever, URI
